# Supplementary material for: Participating in a Nutrition-Sensitive Agriculture Intervention Is Not Associated with Less Maternal Time for Care in a Rural Ghanaian District
Source: Curr Dev Nutr. 2022 Sep 29;6(10):nzac145. doi: 10.1093/cdn/nzac145 (PMC9718649; doi:10.1093/cdn/nzac145)
Supplement: nzac145_Supplemental_Files [file nzac145_supplemental_files.zip]

Archive with 2 entries (2 files):
- Appendix A_Mothers time allocation to child care form.docx
- Appendix B_Index child observation form.docx
